# Supplementary material for: Machine learning combined multi-omics analysis to explore key oxidative stress features in systemic lupus erythematosus
Source: Front Immunol. 2025 Jun 20;16:1567466. doi: 10.3389/fimmu.2025.1567466 (PMC12231464; doi:10.3389/fimmu.2025.1567466)
Supplement: Supplementary file 2 [file Table2.xlsx]

## Sheet: Supplementary Table 2
Metabolite	FDR	VIP_pred_OPLS.DA	AUC
Mescaline	5.44e-10	3.25	1
PE-NMe2(24:1(15Z)/20:1(11Z))	1.97e-08	3.2196	1
Oxyphenbutazone	5.85e-15	2.9592	1
17alpha-Methylestradiol	1.06e-05	2.3173	1
Erythromycin 2'-acetate	6.04e-09	2.8908	1
Tris(2-ethylhexyl) trimellitate	6.18e-06	2.8144	1
Phenylbutazone	0.02711	1.2844	0.798611
Lomerizine	1.02e-07	2.4078	0.993056
Esculetin	2.22e-08	2.4512	1
Pesticide4_Ivermectin_C48H74O14_22,23-dihydroavermectin B1	8.78e-09	2.5099	0.979167
PE(24:1(15Z)/20:3(8Z,11Z,14Z)-2OH(5,6))	4.79e-05	2.4814	0.9375
Cnidilide	5.86e-14	2.8614	1
CL(20:4(5Z,8Z,11Z,14Z)/16:1(9Z)/22:6(4Z,7Z,10Z,13Z,16Z,19Z)/16:1(9Z))	2.68e-07	2.6277	0.979167
(2E,8E)-10-hydroxydeca-2,8-dien-4-ynoylcarnitine	6.2e-09	2.5538	0.958333
PE(22:6(5Z,8E,10Z,13Z,15E,19Z)-2OH(7S, 17S)/20:3(5Z,8Z,11Z))	7.1e-08	2.5721	0.944444
(S)-Edulinine	1.26e-05	2.2479	0.923611
Benzoyl-l-arg	1.8e-07	2.4848	0.944444
Phytosphingosine-1-P	6.93e-08	2.3111	0.951389
Leucomycin	9.38e-09	2.4609	0.951389
1-O-Acetyl britannilactone	9.71e-11	2.3754	1
PA(20:5(6E,8Z,11Z,14Z,17Z)-OH(5)/22:5(7Z,10Z,13Z,16Z,19Z))	3.83e-08	2.4098	0.930556
PI(16:0/18:1(12Z)-2OH(9,10))	8.12e-08	2.3609	0.930556
(10R,13S,17S)-17-Hydroxy-13-methyl-10-[(4-methylphenyl)methyl]-17-prop-1-ynyl-2,6,7,8,12,14,15,16-octahydro-1H-cyclopenta[a]phenanthren-3-one	1.95e-10	2.1228	1
1-Hydroxy-2,2,6,6-tetramethyl-4-piperidinone	0.01037	1.418	0.868056
PC(22:0/6 keto-PGF1alpha)	5.75e-10	2.4376	1
1-Deoxy-D-xylulose 5-phosphate	0.0003486	1.6853	0.972222
Dihydrowyerone	1.87e-16	2.1566	1
3,3'-Dimethoxybenzidine	4.02e-07	2.3212	0.9375
PG(i-21:0/6 keto-PGF1alpha)	2.79e-07	2.5712	0.958333
PE(22:6(4Z,7Z,11E,13Z,15E,19Z)-2OH(10S,17)/DiMe(11,5))	1.71e-07	2.5323	0.944444
Acetylpterosin C	7.98e-11	2.6069	1
Simonin V	3.64e-05	2.1214	0.993056
Feruloyl-beta-sitosterol	7.66e-10	2.3535	1
Malabaricone B	2.12e-12	2.2224	1
PG(6 keto-PGF1alpha/i-21:0)	2.6e-08	2.4896	0.965278
Risperidone	1.24e-09	2.3377	1
Teleocidin B 2	0.002766	1.5688	0.840278
Gly-pro-arg-pro	1.99e-09	2.4962	1
Pregn-4-en-20-yn-3-one, 17-hydroxy-2-(hydroxymethyl)-, (2alpha,17alpha)-	3.96e-08	2.2063	0.951389
TG(20:1(11Z)/20:2n6/20:5(5Z,8Z,11Z,14Z,17Z))	1.47e-06	2.1009	0.986111
PGP(20:5(5Z,8Z,11Z,14Z,16E)-OH(18R)/a-25:0)	3.39e-05	2.098	0.965278
1-O-Galloyl-6-O-Cinnamoylglucose	0.002443	1.51	0.916667
PA(18:3(6Z,9Z,12Z)/20:4(6E,8Z,11Z,13E)-2OH(5S,15S))	1.78e-08	2.21	0.993056
Smilanippin A	1.16e-10	2.5559	1
Lucidenic acid N	1.54e-06	2.109	0.965278
Cavipetin C	2.3e-14	2.5098	1
PC(20:1(11Z)/14:1(9Z))	0.0004147	1.9293	0.923611
Ganglioside GM2 (d18:0/23:0)	3.84e-13	2.1361	1
PGP(a-25:0/20:5(5Z,8Z,11Z,14Z,16E)-OH(18R))	0.0001566	2.0879	0.958333
Cimicifugoside	1.79e-08	2.4215	0.993056
Tragopogonsaponin K	6.72e-05	1.758	0.965278
3-keto Fusidic acid	0.0001745	1.897	0.979167
SM(d20:1/PGE1)	1.78e-06	2.164	0.923611
CL(8:0/11:0/a-13:0/14:0)	1.02e-05	2.1281	0.965278
Amenamevir	2.6e-06	1.8985	1
Hydrocortisone 17-butyrate	2.3e-14	2.0944	1
Osthol	0.0004635	1.5198	0.840278
Polymyxin B2	3.83e-07	2.2252	0.965278
PE(14:1(9Z)/22:6(5Z,8E,10Z,13Z,15E,19Z)-2OH(7S, 17S))	1.15e-08	2.1883	1
CL(16:0/18:1(11Z)/18:0/18:0)	7.41e-07	2.164	0.930556
Dukunolide A	3.63e-08	1.8391	1
Agavoside A	4.19e-07	2.3526	0.958333
9(S)-HODE	1.18e-12	2.0224	1
3-O-Demethylfortimicin A	5.09e-09	1.8292	0.986111
(2S,3R,4R,5S,6S)-2-(Hydroxymethyl)-6-phenylmethoxyoxane-3,4,5-triol	8.08e-15	1.916	1
Testosterone	1.65e-05	1.673	0.875
PS(20:0/20:1(11Z))	0.0004527	1.8195	0.923611
Stachyoside A	2.75e-06	1.7142	0.972222
N2-Acetylornithine	0.01043	1.1309	0.864583
9-OxoODE	4.93e-14	1.9366	1
Milbemycin alpha6	1.24e-09	1.9508	0.993056
PE(20:1(11Z)/20:5(5Z,8Z,11Z,14Z,17Z))	2.83e-06	1.9357	0.923611
High Temperature Requirement A2 Inhibitor I	0.0004214	1.3798	0.895833
PE(22:6(4Z,7Z,11E,13Z,15E,19Z)-2OH(10S,17)/20:3(5Z,8Z,11Z))	7.09e-07	2.1778	0.930556
CID 9844747	4.43e-08	1.7797	1
PS(24:0/18:1(12Z)-O(9S,10R))	7.37e-06	2.0464	1
Remikiren	8.19e-11	2.2007	1
PGP(a-25:0/22:6(4Z,7Z,10Z,13E,15E,19Z)-OH(17))	6.64e-09	2.2042	0.979167
PA(22:6(5Z,8E,10Z,13Z,15E,19Z)-2OH(7S, 17S)/20:5(5Z,8Z,11Z,14Z,17Z))	0.001285	1.7826	0.881944
Glu-Ile-Leu-Asp-Val	0.005647	1.2815	0.875
DG(22:6(4Z,7Z,10Z,12E,16Z,19Z)-OH(14)/2:0/0:0)	5.58e-09	2.1292	0.993056
1-Methyl-2-Pyrrolidinone	1.86e-09	2.0817	1
3-[1-(3-Aminopropyl)-1H-indol-3-YL]-4-(1-methyl-1H-indol-3-YL)-1H-pyrrole-2,5-dione	4.5e-06	1.5316	0.979167
Voxtalisib	0.001579	1.284	0.809028
PGP(16:1(9Z)/18:0)	3.05e-07	1.8347	0.972222
PGP(18:1(9Z)-O(12,13)/i-20:0)	0.008805	1.4482	0.916667
PE(14:0/22:4(7Z,10Z,13Z,16Z))	0.0001053	1.7659	0.965278
N-Cyclohexyl-1,3-Benzothiazol-2-Amine	0.009355	1.3144	0.770833
PC(O-22:2(13Z,16Z)/22:3(10Z,13Z,16Z))	1.04e-05	1.81	0.923611
PA(20:4(8Z,11Z,14Z,17Z)/TXB2)	2.25e-10	1.9771	1
PE(20:5(5Z,8Z,11Z,14Z,17Z)/20:4(5Z,8Z,11Z,14Z)-OH(17))	1.16e-10	2.073	1
PC(24:0/22:6(4Z,7Z,10Z,13Z,16Z,19Z))	0.0003559	1.6972	0.923611
Lipoteichoic acid	6.33e-09	2.1651	0.972222
Theobromine	0.02487	1.2371	0.756944
Omphalotin C	8.18e-11	2.1403	1
CL(18:0/18:2(9Z,12Z)/18:2(9Z,12Z)/18:2(9Z,12Z))	0.0005779	1.6939	0.923611
Phenacyl 5-[(3aR,4S,5R,6aR)-5-hydroxy-4-[(3R,4S)-3-hydroxy-4-methyloct-1-en-6-ynyl]-3,3a,4,5,6,6a-hexahydro-1H-pentalen-2-ylidene]pentanoate	0.0001412	1.6715	0.923611
3-O-Sulfogalactosylceramide (d18:1/24:1(15Z))	1.69e-06	1.8589	0.930556
Simonin IV	1.87e-09	2.2693	0.986111
Ile Leu	0.0002345	1.5415	0.934028
DG(8:0/15:0/0:0)	1.16e-08	1.6585	1
Goyaglycoside g	0.0001698	1.7287	0.965278
6-Methyl-1'-(2-(5-methyl-2-phenyloxazol-4-yl)ethyl)spiro[benzo[d][1,3]oxazine-4,4'-piperidin]-2(1H)-one	0.007208	1.1706	0.819444
Permetin A	1.68e-07	2.0646	0.965278
5-(8-Amino-1,2,3,4-tetrahydro-2-methyl-4-isoquinolinyl)-2-methoxyphenol	7.18e-06	1.6896	0.951389
Valylleucine	0.0002397	1.4318	0.965278
2,4,5-Trichloro-6-Hydroxybenzene-1,3-Dicarbonitrile	2.79e-05	1.6359	1
3,5-Dichloro-2,6-dihydroxybenzoic acid	3.46e-05	1.533	1
E-64	0.01144	1.2737	0.847222
Biocytin	0.01394	1.0335	0.895833
Inuline	1.58e-09	1.9877	1
SM(d16:2(4E,8Z)/20:5(6E,8Z,11Z,14Z,17Z)-OH(5))	9.72e-06	1.7134	0.965278
PS(20:2(11Z,14Z)/20:1(11Z))	0.0002281	1.5218	0.923611
Methyl cellulose	6.12e-12	1.8621	1
Ganglioside GM2 (d18:1/23:0)	1.54e-09	2.084	1
Nervonic acid	1.03e-05	1.4856	1
Piperine	9.74e-05	1.4056	0.930556
PE(15:0/22:4(7Z,10Z,13Z,16Z))	7.58e-08	1.5809	0.993056
SM(d18:2(4E,14Z)/22:0)	0.0008875	1.2382	0.895833
2(3H)-Benzothiazolethione	2.19e-05	1.4356	0.965278
Forskolin	2.12e-05	1.3641	0.965278
MG(0:0/22:1(13Z)/0:0)	7.84e-06	1.4843	1
(E)-3-(2,3-Dihydroxyphenyl)-2-propenoic acid	0.0036	1.0174	0.840278
Pentadecanedioylcarnitine	0.0002847	1.2841	0.930556
DG(12:0/12:0/0:0)	2.9e-07	1.4755	1
PE(22:2(13Z,16Z)/20:4(5Z,8Z,11Z,14Z)-OH(18R))	0.005524	1.2797	0.888889
Monooctyl phthalate	5.63e-12	1.6976	1
5-Nitro-2-(3-phenylpropylamino)benzoic acid	0.003635	1.1546	0.868056
All-trans-13,14-dihydroretinol	0.01106	1.0367	0.770833
DG(15:0/18:3(9Z,12Z,15Z)/0:0)	0.001752	1.3153	0.9375
PA(20:4(6E,8Z,11Z,13E)-2OH(5S,15S)/a-25:0)	0.0001529	1.6021	0.923611
Maduramycin	1.19e-08	1.6343	0.944444
Scymnol	2.73e-05	1.4221	1
SM(d16:2(4E,8Z)/20:5(5Z,8Z,10E,14Z,17Z)-OH(12))	5.66e-06	1.6318	0.965278
2'-hydroxypseudobaptigenin	0.0002014	1.255	0.951389
PGP(18:1(11Z)/18:1(9Z))	0.0003082	1.4092	0.9375
Daunomycinone	0.0007563	1.2087	0.9375
3,4-Dimethyl-5-pentyl-2-furantridecanoic acid	1.73e-06	1.4036	1
Ophiopogonin C'	1.55e-06	1.6513	0.965278
TetraHCA	2.52e-06	1.3941	1
3,5-dichlorosalicylic acid	0.0006411	1.174	0.916667
Hydroxybuprenorphine	3.87e-07	1.2391	0.993056
PS(18:2(9Z,12Z)/22:0)	5.04e-06	1.6005	0.916667
SM(d18:2(4E,14Z)/PGJ2)	1.9e-05	1.5675	0.965278
Perfluorooctanoic acid	0.003661	1.2398	0.916667
Buagafuran	0.0005363	1.1644	0.895833
Mefloquine	4.8e-05	1.2333	0.958333
Leu Val	0.007267	1.1448	0.8125
DG(18:4(6Z,9Z,12Z,15Z)/15:0/0:0)	0.0002015	1.293	0.930556
Digitoxigenin bisdigitoxide	3.18e-07	1.6009	0.958333
Neoandrographolide	0.001154	1.1966	0.958333
PE(18:4(6Z,9Z,12Z,15Z)/22:6(4Z,7Z,10Z,13Z,16Z,19Z))	7.36e-06	1.5799	0.965278
8-Methylnonenoate	0.01311	1.0095	0.8125
Histidylleucine	0.02003	1.0585	0.8125
18-Hydroxycorticosterone	0.003949	1.1797	0.847222
Ganoderiol C	1.16e-07	1.424	1
Dehydroepiandrosterone Sulfate	1.1e-08	1.6263	1
PE(20:5(5Z,8Z,10E,14Z,17Z)-OH(12)/20:2(11Z,14Z))	6.29e-05	1.4665	0.965278
1-O-Isopentyl-3-O-octadec-2-enoyl glycerol	6e-06	1.4328	0.993056
PC(6 keto-PGF1alpha/22:0)	3.3e-05	1.3919	0.965278
7alpha,12alpha,26-trihydroxycholest-4-en-3-one	3.43e-05	1.1936	0.951389
PS(15:0/24:0)	0.00861	1.0248	0.826389
(2R,4S)-4-Carbamimidamido-3-acetamido-2-((1R,2R)-2-hydroxy-1-methoxy-3-(octanoyloxy)propyl)-3,4-dihydro-2H-pyran-6-carboxylic acid	0.01427	1.083	0.861111
Elemicin	0.0009765	1.0423	0.868056
MG(22:1(13Z)/0:0/0:0)	6.54e-06	1.3415	1
(-)-alpha-Bisabolol	5.19e-08	1.3616	1
1,25-Dihydroxy-19-norvitamin D3	2.6e-06	1.3236	1
Agrocin 84	0.002802	1.0986	0.868056
Homocastasterone	8.91e-06	1.265	1
3a,6b,7a,12a-Tetrahydroxy-5b-cholanoic acid	2.53e-05	1.2279	1
DG(8:0/i-15:0/0:0)	5.78e-06	1.3338	1
(3beta,5alpha,6beta,9alpha,22E,24R)-23-Methylergosta-7,22-diene-3,5,6,9-tetrol	6.69e-05	1.2417	1
5beta-Cholanic acid	5.33e-07	1.2574	1
Ganglioside GD2 (d18:1/23:0)	1.98e-07	1.3678	1
DG(15:0/14:1(9Z)/0:0)	8.91e-06	1.2956	1
3alpha,7beta-dihydroxy-5beta-cholest-24-en-26-oic Acid	2.43e-07	1.2686	1
5alpha-Cyprinol	3.96e-06	1.2234	1
3-Methyl-5-pentyl-2-furantridecanoic acid	2.38e-06	1.2376	1
Mogrol	2.3e-07	1.2717	1
13(S)-HODE	3.32e-05	1.1672	0.944444
3a,7a-Dihydroxy-5b-cholestane	1.13e-07	1.3268	1
3-(5,7-Dimethoxy-4-Oxochromen-2-Yl)Propanoic Acid	0.001189	1.0871	0.916667
3alpha,7alpha,12alpha-trihydroxy-5beta-cholestanate	7.56e-05	1.1652	0.986111
Sunepitron	1.25e-08	1.376	0.958333
Zeranol	2.19e-06	1.1879	0.972222
DG(i-15:0/0:0/18:3(9,11,15)-OH(13))	0.0005728	1.1169	0.909722
4beta-hydroxymethyl-4alpha-methyl-5alpha-cholest-7-en-3beta-ol	1.26e-07	1.2525	1
DG(8:0/a-15:0/0:0)	1.8e-07	1.2744	1
Arterolane	1.52e-08	1.2927	0.958333
Delimotecan	0.003511	1.033	0.854167
(9S,10S)-9,10-dihydroxyoctadecanoate	6.2e-09	1.25	1
27-Norcholestanehexol	3.2e-07	1.2425	1
DG(18:3(9Z,12Z,15Z)/14:1(9Z)/0:0)	2.7e-06	1.2101	0.993056
DG(8:0/a-13:0/0:0)	1.54e-06	1.1925	1
Sisomicin sulfate	2.28e-08	1.2286	0.958333
12-hydroxyicosanoic acid	9.78e-05	1.0352	0.972222
Hydroxymethylcytosine	9.04e-05	1.1381	0.979167
2-Benzothiazolsulfonic Acid	0.0001069	1.0824	0.923611
2-[(2,6-Dioxocyclohexyl)methyl]cyclohexane-1,3-dione	5.42e-05	1.1379	0.958333
Tocols	6.03e-07	1.1831	1
Eburicoic acid	1.74e-06	1.1637	1
Momordol	3.59e-06	1.1983	1
DG(14:1(9Z)/14:1(9Z)/0:0)	0.0001399	1.1411	0.965278
27-Deoxy-5b-cyprinol	3.42e-07	1.2227	1
Cortolone-3-glucuronide	0.00447	1.0149	0.868056
Sinapyl alcohol	0.0003142	1.1427	0.944444
3-Methyl-1-(2,4,6-trihydroxyphenyl)-1-butanone	0.0002697	1.087	0.965278
N-Docosahexaenoyl Lysine	7.91e-06	1.0788	0.993056
5-(12-Heptadecenyl)-1,3-benzenediol	7.34e-05	1.1548	0.951389
11-Oxohexadecanoic acid	2.29e-05	1.206	0.979167
2-(Methylthio)benzothiazole	1.21e-06	1.0463	0.979167
(+/-)13-HpODE	2e-05	1.1478	0.965278
DG(i-15:0/0:0/18:1(12Z)-2OH(9,10))	0.000336	1.0141	0.930556
4alpha-formyl,4beta,14alpha-dimethyl-9beta,19-cyclo-5alpha-ergost-24(241)-en-3beta-ol	0.0003874	1.0367	0.930556
Ricinoleic acid	0.0002041	1.1313	0.944444
Apigenin 7-arabinoside	1.27e-06	1.0054	0.993056
Adrenic acid	7.7e-06	1.0146	0.986111
(3R,5S,6R,7R,8S,9S,10S,13R,14S,17R)-6-Ethyl-17-((R)-4-hydroxybutan-2-yl)-10,13-dimethylhexadecahydro-1H-cyclopenta[a]phenanthrene-3,7-diol	5.67e-07	1.1876	1
(3beta,5alpha,6beta,24R)-Stigmastane-3,5,6-triol	8.22e-07	1.1599	0.986111
Cortisol	0.003058	1.006	0.868056
Smilagenin	1.35e-06	1.1104	1
11'-Carboxy-alpha-chromanol	4.03e-06	1.0634	0.993056
Cis-Sabinol	1.81e-05	1.0249	0.986111
5-Nonadecyl-1,3-benzenediol	1.22e-06	1.1058	1
6-Ketomyristic acid	2.54e-07	1.1641	0.993056
5alpha-Pregnane-3alpha,20alpha-diol	5e-05	1.0415	0.9375
Cer(d18:2(4E,14Z)/TXB2)	3.2e-07	1.0498	1
MG(21:0/0:0/0:0)	1.08e-06	1.126	1
27-Nor-5b-cholestane-3a,7a,12a,24,25-pentol	3.65e-07	1.1392	1
3a,7a-Dihydroxy-5b-cholestan-26-al	5e-07	1.1479	1
N-(3-(Dimethylamino)propyl)acrylamide	2.53e-06	1.1824	0.979167
(Z)-4-Hydroxy-6-dodecenoic acid lactone	0.0002145	1.0725	0.923611
5beta-Cholestane-3alpha,7alpha,12alpha-triol	6.05e-07	1.1126	0.993056
Calcidiol	5.38e-06	1.1201	0.972222
Demissidine	1.13e-05	1.1302	0.979167
Alpha-Tocopherol	5.26e-06	1.1067	0.979167
Valnemulin	1.24e-07	1.1879	0.986111
Isokobusone	1.01e-05	1.0102	0.979167
Triptohypol F	7.37e-06	1.0356	0.979167
Pentaethylene glycol	1e-08	1.1114	0.993056
7alpha-Hydroxycholesterol	1.67e-06	1.1241	0.979167
6alpha-hydroxy-castasterone	1.98e-06	1.0959	0.993056
Castasterone	1.24e-05	1.0616	0.972222
18-hydroxyoleate	7.76e-06	1.0213	0.979167
DG(a-13:0/0:0/18:1(9Z)-O(12,13))	1.97e-06	1.0303	0.993056
Motolimod	1.94e-05	1.0199	0.930556
GPEtn(18:3/18:1)	1.43e-05	1.0064	0.986111
1-Hydroxy-2,2,5,5-tetramethylpyrrolidine-3-carboxylic acid	0.0003709	1.0203	0.944444
Practolol	0.0001777	1.0464	0.916667
PG(LTE4/a-25:0)	2.34e-05	1.1636	0.916667
9,10,13-TriHOME	0.0001418	1.1101	0.916667
L-Valine, N-(2-hydroxy-3-butenyl)-	0.0002009	1.1023	0.951389
PE(15:0/20:1(11Z))	1.08e-06	1.3084	1
1-Hexadecanoyl-sn-Glycero-3-Phosphoethanolamine	3.53e-06	1.0961	0.986111
Proline betaine	1.18e-05	1.2168	0.979167
5'-Methylthioadenosine	7.46e-05	1.0012	1
L-Cystine	3.49e-05	1.0836	1
Glutarylcarnitine	0.000946	1.0087	0.979167
SM(d19:0/18:3(9,11,15)-OH(13))	4.4e-06	1.3135	0.993056
4-Fluoro-L-phenylalanine	0.0002119	1.0796	1
5'-Deoxy-5'-(methylthio)adenosine	3.23e-05	1.1053	0.986111
S-3-oxodecanoyl cysteamine	4.81e-05	1.1076	0.944444
1-(beta-D-Ribofuranosyl)-1,4-dihydronicotinamide	5.48e-05	1.0525	1
5-Methylthioribose	0.001705	1.0192	0.930556
Glutamylleucylarginine	0.000142	1.0765	0.9375
Arginylasparagine	1.72e-06	1.153	0.923611
Pentose	0.006122	1.0312	0.923611
FP-biotin	7.72e-05	1.2156	0.916667
Lactulose	0.006779	1.0258	0.840278
Neocnidilide	7.62e-05	1.0517	0.965278
(+/-)-Furaneol	0.0002945	1.0481	0.958333
DG(a-13:0/20:5(7Z,9Z,11E,13E,17Z)-3OH(5,6,15)/0:0)	9.49e-05	1.1628	0.958333
Dialdehyde	0.004422	1.0285	0.902778
Fucoxanthinol	0.00483	1.0984	0.736111
PE(14:0/P-16:0)	0.0005662	1.1247	0.958333
CC(=O)Nccccccn1C=CC(=O)C(O)=C1C	0.001326	1.0822	0.895833
5-Hydroxypentanoic acid	0.000361	1.1166	0.923611
5,6-Dihydroxyprostaglandin F1a	1.18e-07	1.2963	1
3-ureido-isobutyrate	1.8e-05	1.185	0.979167
L-trans-5-Hydroxy-2-piperidinecarboxylic acid	0.00119	1.0777	0.916667
Ethyl tiglate	0.0008521	1.0604	0.878472
3-Oxovalproic acid	0.006541	1.0215	0.701389
19-Norandrostenedione	1.62e-09	1.365	1
1-Carboxycyclohexaneacetic Acid	0.0007907	1.0634	0.854167
1,2-Cyclohexanedicarboxylic acid, 4-methyl-	0.0007147	1.0786	0.916667
Heptaethylene glycol monododecyl ether	0.009959	1.16	0.847222
Pimelic Acid	0.001724	1.1057	0.871528
Gluconic acid	0.0008922	1.1348	0.944444
PE(20:0/15:0)	0.006632	1.2487	0.850694
Antibiotic 205t3	0.007372	1.0062	0.868056
(3E,7E)-4,8,12-Trimethyl-1,3,7,11-tridecatetraene	0.02795	1.0059	0.739583
2,4-Dimethyladipic acid	0.005526	1.0841	0.708333
4-Vinylcyclohexene dioxide	0.0005003	1.1431	0.868056
Caryophyllen-beta	0.001256	1.262	0.934028
N-Cyclohexylformamide	0.003484	1.0697	0.875
SM(d18:0/16:1(9Z)(OH))	0.02975	1.0327	0.763889
13Z-docosenoyl-CoA	0.002591	1.0612	0.854167
PA(a-25:0/22:6(4Z,8Z,10Z,13Z,16Z,19Z)-OH(7))	0.01634	1.1444	0.847222
Hexyl glucoside	0.002463	1.0953	0.763889
Ubiquinone-2	0.007173	1.0535	0.847222
(S)-5-Amino-3-oxohexanoate	0.006313	1.0585	0.840278
N6-phenylisopropyladenosine	1.46e-06	1.5159	0.9375
Chembl1213341	2.39e-06	1.5286	0.916667
METAMITRON	7.93e-05	1.2218	0.951389
Lucidenic acid I	0.0004318	1.1913	0.916667
PE(20:4(8Z,11Z,14Z,17Z)-2OH(5S,6R)/22:0)	0.01694	1.0505	0.861111
Lexacalcitol	0.000371	1.3565	0.902778
1-Methyl-1,3-cyclohexadiene	0.001786	1.007	0.847222
Eremopetasidione	0.006968	1.0533	0.847222
5'-O-Desmethyl omeprazole	0.04846	1.0434	0.756944
2-n-Propyl-4-oxopentanoic acid	0.0001509	1.309	1
DG(18:4(6Z,9Z,12Z,15Z)/18:3(6Z,9Z,12Z)/0:0)	0.02896	1.1197	0.701389
Octaethyleneglycol monododecyl ether	0.004472	1.3174	0.944444
Polidocanol	0.007782	1.3031	0.875
PA(TXB2/18:1(11Z))	3.41e-06	1.39	0.979167
Streptidine	0.003288	1.1879	0.756944
Cis-Acetylacrylate	0.001566	1.1812	0.847222
Pantoyllactone glucoside	0.002497	1.0997	0.892361
Tripelennamine	0.00961	1.1546	0.833333
Acrylic acid	0.005586	1.1726	0.875
4-(4-Methylcyclohexyl)-4-oxobutanoic acid	0.003957	1.1056	0.854167
Histidylhistidine	0.0002495	1.172	1
DG(a-15:0/PGJ2/0:0)	5.45e-13	1.787	1
LysoPA(18:0/0:0)	0.0002972	1.3288	0.902778
L-Glutamic Acid	0.003934	1.2854	0.840278
20-Carboxy-leukotriene B4	0.001285	1.2444	0.881944
6-Hydroxypentadecanedioic acid	0.002253	1.214	0.798611
2-Methyl-3-pentenoic acid	0.002121	1.1449	0.819444
1,2,3-Tris(1-ethoxyethoxy)propane	5.87e-05	1.5034	0.979167
2-Propyl-2,4-pentadienoic acid	0.001164	1.2564	0.902778
2-(beta-D-Mannopyranosyl)-L-tryptophan	4.32e-05	1.3446	1
N-(R)-[2-(Hydroxyaminocarbonyl)methyl]-4-methylpentanoyl-L-t-butyl-alanyl-L-alanine, 2-aminoethyl Amide	0.0003917	1.3959	0.965278
Calcitroic acid	0.001823	1.1607	0.864583
PE(16:0/18:2(9Z,12Z))	0.0001485	1.3554	0.944444
2,3-Dimethyl-2-cyclohexen-1-one	0.00314	1.0928	0.770833
(10S,11S)-Pterosin C	0.004693	1.1063	0.847222
4-Acetamidobutanoate	0.03576	1.0039	0.770833
2-Hydroxydecanedioic acid	0.0156	1.0563	0.847222
3-cyclopentylsulfanyl-6-imidazol-1-ylpyridazine	3.85e-05	1.3098	0.934028
5-Hydroxydec-8-enoylcarnitine	0.01566	1.2166	0.777778
(6E)-8-hydroxygeraniol	0.0005783	1.1241	0.888889
MG(5-iso PGF2VI/0:0/0:0)	0.003751	1.2428	0.791667
(E)-8-Hydroxy-2-octene-4,6-diynoic acid	0.0008643	1.2439	0.902778
(1R,4R)-Dihydrocarvone	0.006338	1.0518	0.881944
6-Ketoestriol	0.0001291	1.3925	0.9375
1,2-dibutyrin	0.001354	1.1726	0.881944
7-Hydroxydecanoylcarnitine	0.008121	1.2174	0.847222
Chitobiose	0.001492	1.3633	0.875
4'-Nitrophenyl-2-acetamido-2-deoxy-beta-glucopyranoside	0.001184	1.2487	0.916667
Exo,exo-1,8-Epoxy-p-menthane-2,6-diol	0.003488	1.2325	0.746528
Non-6-enedioylcarnitine	0.004316	1.2281	0.861111
SM(d18:0/14:1(9Z)(OH))	1.47e-10	1.878	1
1,2-O-Isopropylidene-D-glucofuranose	0.004053	1.1448	0.854167
3-Methylsuberic acid	0.002591	1.289	0.840278
Imidazolepropionic acid	0.005483	1.1737	0.840278
Methylphenobarbital	0.004183	1.4099	0.916667
Senkyunolide	0.00785	1.1843	0.881944
6-Pentyl-1,4-dioxan-2-one	0.0003734	1.3324	0.951389
DG(20:5(5Z,8Z,11Z,14Z,16E)-OH(18R)/i-12:0/0:0)	5.63e-12	1.9379	1
PC(O-22:1(13Z)/22:2(13Z,16Z))	0.01511	1.3349	0.847222
5-Hydroxycapsanthin-5,6-epoxide	6.09e-10	1.8486	1
Anserine	2.83e-05	1.2949	0.944444
Paeonol	0.01518	1.0581	0.847222
3,3-Bis(carboxymethyl)hexadecanedioic acid	0.02483	1.1384	0.756944
Bioepiderm	0.004411	1.1683	0.875
MG(0:0/TXB2/0:0)	0.02568	1.1603	0.729167
Icaridin	0.003236	1.1813	0.986111
Gamma-Glutamylarginine	0.0003339	1.3508	0.940972
1,4-Cyclohexanedicarboxylic Acid	3.1e-05	1.3936	1
Gentiobiose	0.0002427	1.4826	0.9375
5-(4-Carboxybutylperoxy)pentanoic acid	0.001093	1.3076	0.854167
D-Mannitol	0.0349	1.1038	0.760417
CL(i-12:0/i-12:0/i-12:0/i-13:0)	1.06e-05	1.5913	0.916667
Indolophenanthridine	0.0001306	1.4078	0.944444
5-(3',4',5'-Trihydroxyphenyl)-gamma-valerolactone-4'-O-sulphate	0.04551	1.1017	0.75
Dihydroxyphaseic acid	0.04451	1.1417	0.777778
2-Methyl-1,3-cyclohexadiene	4.69e-05	1.3617	0.965278
19alpha-19-Hydroxy-3,11-dioxo-12-ursen-28-oic acid	0.01029	1.2772	0.864583
1-Hydroxy-2-(N-acetylcysteinyl)-3-butene	0.001449	1.1853	0.934028
4-Ethyl-2-hydroxy-3-methyl-2-cyclopenten-1-one	0.004925	1.1829	0.763889
Tetrahydrofurfuryl butyrate	0.004074	1.3234	0.833333
4a-Hydroxytetrahydrobiopterin	0.001771	1.3568	0.861111
Cis-Ferulic acid 4-sulfate	0.0001765	1.5204	0.965278
3-O-beta-D-Galactopyranosyl-L-arabinose	0.000141	1.3734	0.965278
3,4-Methylenesebacic acid	0.002611	1.334	0.826389
DG(14:0/22:6(4Z,7Z,11E,13Z,15E,19Z)-2OH(10S,17)/0:0)	0.00106	1.6581	1
3-Hydroxytetradecanedioic acid	0.001111	1.4926	0.895833
Niazimin A	0.0009333	1.3961	0.934028
12-[Methyl-(4-nitro-2,1,3-benzoxadiazol-7-yl)amino]octadecanoic acid	2.67e-06	1.5896	0.916667
Estradiol	0.0001326	1.5404	0.923611
3-O-Sulfogalactosylceramide (d18:1/22:0)	9.66e-09	2.0549	1
Prehumulinic acid	6.17e-12	1.7698	1
Flavonol 3-O-D-glucoside	0.0002716	1.3675	0.927083
2-dehydropantoate	0.0002819	1.3548	0.881944
3-hydroxyquinidine	0.002741	1.3324	0.861111
2-(12-O-beta-D-glucosyl-11-hydroxy-11-methylethyl)-6,10-dimethylspiro[4.5]-dec-6-en-8-one	0.0005579	1.3934	0.965278
Cis-3-Hexenyl lactate	0.00107	1.4818	0.819444
PS(22:0/18:0)	0.026	1.5377	0.763889
PE(18:3(6Z,9Z,12Z)/16:0)	1.16e-05	1.7054	0.979167
Beta-Tyrosine	0.03167	1.0399	0.833333
(S,E)-Zearalenone	7.21e-07	1.6316	0.940972
PE(22:4(7Z,10Z,13Z,16Z)/15:0)	9.55e-11	2.0152	1
Valtrate	0.0008606	1.4173	0.902778
(2E,4E,7R)-2,7-Dimethyl-2,4-octadiene-1,8-diol 8-O-b-D-glucopyranoside	0.001074	1.4072	0.861111
Carisoprodol	1.68e-05	1.528	0.972222
Vanilloside	1.04e-06	1.8585	0.940972
2,5-Dimethyl-4-ethoxy-3(2H)-furanone	0.001449	1.392	0.798611
ALPHA,BETA-TREHALOSE	0.0001859	1.6141	0.958333
Bis(1-methylethyl) hexanedioate	0.002604	1.3423	0.8125
PS(22:1(13Z)/18:4(6Z,9Z,12Z,15Z))	2.63e-09	1.9803	1
9-F1-phytoprostane	0.005623	1.2447	0.722222
3-Hydroxynona-4,6-dienoylcarnitine	0.00287	1.4522	0.888889
D-Sorbitol	0.001976	1.5014	0.881944
Adrenochrome	0.0329	1.149	0.895833
3-Hydroxypropyl methacrylate	0.002288	1.4512	0.847222
Lysylglycine	0.002446	1.3986	0.965278
Elmustine	0.0001583	1.4934	0.951389
4-Hydroxypropofol	0.008138	1.0979	0.75
TETRAHYDROURIDINE	5.56e-05	1.5578	0.986111
Mivebresib	0.0001005	1.4242	0.875
Menthyl pyrrolidone carboxylate	0.004964	1.3315	0.763889
Yohimbine	0.0004197	1.543	0.909722
(4S,8R)-8,9-Dihydroxy-p-menth-1(6)-en-2-one	0.0402	1.1321	0.902778
3-Phenylpropyl acetate	0.001317	1.4054	0.819444
SM(d16:2(4E,8Z)/TXB2)	0.0009221	1.5229	0.875
Adipate semialdehyde	0.000212	1.4549	0.923611
Cyclo(Leu-Phe)	0.006988	1.3214	0.951389
3-Hydroxydodecanedioic acid	0.001836	1.6493	0.791667
Hydroxychloroquine	5.78e-12	2.2101	1
Isoketocamphoric acid	0.001322	1.561	0.847222
N-Oleoyl Asparagine	0.007904	1.46	0.840278
Prenyl arabinosyl-(1->6)-glucoside	0.0005273	1.5296	0.888889
Furocoumarinic acid glucoside	0.0002045	1.5041	0.916667
Traumatin	0.002852	1.236	0.854167
2-Nonenoic acid gamma-lactone	1.53e-05	1.7226	0.972222
L-Coprine	1.16e-09	1.7344	1
2-Ethylsulfanyl-1H-benzoimidazole	0.002293	1.6071	0.9375
PG(20:1(11Z)/18:2(9Z,12Z))	0.0001668	1.8778	0.916667
Eupatilin	0.0003578	1.4216	0.902778
5-Pentyltetrahydro-2-oxo-3-furancarboxylic acid	0.0001271	1.5107	0.913194
Hydroxyprolylhydroxyproline	3.28e-07	1.7335	0.951389
1-(6-Hydroxy-2-azabicyclo[2.2.1]heptane-3-carbonyl)pyrrolidine-2-carbonitrile	0.000145	1.5361	0.972222
N-Lauroyl Arginine	0.001144	1.8746	0.951389
Glyceryl methylmethacrylate	0.0006053	1.5571	0.881944
Cucurbic acid	2.35e-05	1.6925	0.965278
CL(18:0/18:0/16:1(9Z)/22:6(4Z,7Z,10Z,13Z,16Z,19Z))	1.01e-09	2.1996	1
6-O-(6-Deoxy-alpha-L-mannopyranosyl)-beta-D-glucopyranose	0.0001048	1.6815	0.940972
Ascorbyl palmitate	0.0009285	1.6726	0.916667
CL(i-12:0/i-20:0/18:2(9Z,11Z)/i-15:0)	3.51e-05	1.9508	0.965278
Trilaciclib	0.008869	1.3558	0.763889
Arginyllysine	0.01057	1.4023	0.715278
2-Hydroxyadipic acid	8.69e-06	1.6173	0.993056
Ceanothine C	1.1e-07	2.0593	1
7-Epijasmonic acid	0.001669	1.4289	0.836806
Melevodopa	2.28e-05	1.7937	0.972222
3,4,4-Trimethyl-1,2-cyclopentanedione	1.88e-05	1.7231	0.979167
N-(2-propan-2-yl-[1,2,4]triazolo[1,5-a]pyridin-8-yl)cyclopropanecarboxamide	0.0004369	1.5344	0.902778
Nona-2,4,6-trienal	0.0004217	1.4405	0.972222
DG(2:0/0:0/18:1(9Z)-O(12,13))	0.002194	1.4515	0.895833
Modafinil acid	0.0008536	1.4221	0.805556
4-hydroxy Nonenal Alkyne	7.85e-05	1.8279	0.965278
Ethyl (S)-3-hydroxybutyrate glucoside	0.001393	1.4059	0.861111
MG(TXB2/0:0/0:0)	0.00932	1.4778	0.770833
Ethyl butylacetylaminopropionate	0.0004264	1.5158	0.930556
5-Hydroxy-3-[(5-nitrofuran-2-yl)methylideneamino]-1H-imidazol-2-one	0.0001584	1.5966	0.965278
Delta-CEHC	5.4e-05	1.655	0.951389
Prazosin	1.64e-06	1.9913	0.940972
DG(16:1(9Z)/22:6(4Z,7Z,10Z,13Z,16Z,19Z)/0:0)	0.004008	1.6201	0.840278
Blumenol C glucoside	0.0001845	1.8019	0.909722
Pepsinogen (1-12)	6.72e-07	2.3708	0.916667
3'-Hydroxy-T2-triol	0.006126	1.4419	0.763889
2-Hydroxyglutaric acid diethyl ester	0.0004956	1.7557	0.902778
GPEtn(16:1/18:0)	1.41e-05	2.1121	0.965278
Ribosyl-5-amino-4-imidazolcarboxamid	4.72e-07	2.0395	0.9375
Ethyladipic acid	0.001326	1.4703	0.798611
Lysyl-Gamma-glutamate	0.00847	1.4945	0.819444
Tri-glyceride	0.0001701	1.9652	0.972222
5-Butyltetrahydro-2-oxo-3-furancarboxylic acid	0.002048	1.6125	0.826389
Crocin 4	0.002276	1.5769	0.857639
2-methyl-N-(2-propan-2-yl-[1,2,4]triazolo[1,5-a]pyridin-8-yl)propanamide	0.0004745	1.8095	0.965278
3-Hydroxyphenyl-valeric acid	0.0002675	1.5809	0.9375
7-Epi-12-hydroxyjasmonic acid	1.48e-07	1.983	0.979167
Indomethacin	0.001694	1.3792	0.888889
4-Propylphenol	5.58e-05	1.633	0.958333
Aflatoxin B1 diol	0.0007329	1.6601	0.888889
1,1-Diphenylhexatriene	0.001827	1.4564	0.857639
Cis-5-Octenoic acid	0.0001134	1.7562	0.9375
3-(2-Hydroxy-4-methylphenyl)-2-butanone	0.0003693	1.6483	0.878472
1-Ipomeanol	0.0001361	1.9643	0.930556
4-Fluorocyclohexane-1-carboxylic acid	0.001155	1.6206	0.9375
Itaconic acid	0.001852	1.457	0.920139
4-[(2,4-Dihydroxy-3,3-dimethylbutanoyl)amino]butanoic acid	3.61e-06	1.9353	0.9375
Delta-Guanidinovaleric acid	0.001311	1.6222	0.868056
Phenol sulphate	0.03336	1.2167	0.805556
N-Lactoylisoleucine	0.002181	1.54	0.805556
3,4-Methyleneazelaic acid	0.0005937	1.6933	0.878472
Oxyglutinosone	8.87e-05	1.8496	0.930556
Sabeluzole	0.01488	1.4641	0.850694
Tyrosol	0.0001267	1.7788	0.979167
6-Ethyl-3-hydroxy-2-methyl-4-pyrone	0.000224	1.6094	0.944444
Piperitenone	8.66e-05	1.7334	0.979167
2-Hydroxypropyl 2-isopropyl-5-methylcyclohexyl carbonate	0.002103	1.7141	0.777778
5'-Deoxyadenosine	3.23e-05	1.8424	0.951389
Neryl rhamnosyl-glucoside	1.16e-05	2.0352	0.951389
(E)-2-Methyl-2-buten-1-ol O-beta-D-Glucopyranoside	0.0006519	1.7271	0.909722
DG(8:0/i-17:0/0:0)	1.87e-07	2.3881	0.930556
PERILLIC ACID	2.09e-06	2.1169	0.979167
7-Hydroxy Pestalotin	0.003006	1.7125	0.819444
Kapporphin	1.64e-08	2.3601	1
Hydrocinnamic acid	7.45e-05	1.9569	0.951389
1,4-Ipomeadiol	4.51e-06	2.1023	0.972222
17beta-Estradiol 3-sulfate	8e-06	2.0607	0.934028
(-)-Corey Lactone Diol	0.0002911	1.865	0.986111
8-Hydroxy-5,6-octadienoic acid	0.0002944	1.7201	0.944444
Dibutyl sulfosuccinate	2.88e-06	2.2354	0.979167
Jasmonic acid methyl ester	0.004286	1.5998	0.826389
O-Acetylcyclocalopin A	6.2e-07	2.0597	0.986111
5-(2-Methylpropyl)tetrahydro-2-oxo-3-furancarboxylic acid	0.0002215	1.8054	0.909722
Cannabigerolate	0.01349	1.2746	0.791667
Methyl 3-epi-4,5-didehydrojasmonate	0.0003065	1.8697	0.892361
Cis-Resveratrol 4'-sulfate	0.02958	1.3562	0.805556
2,2'-Methylenebis(4-methyl-6-tert-butylphenol)	0.0003849	2.0209	0.847222
L-Targinine	0.0002972	1.7474	0.930556
(+)-gamma-Hydroxy-L-homoarginine	0.000658	1.767	0.909722
2-Isopropoxyethanol	0.000557	1.8486	0.965278
Enoxacin	0.0003626	2.1642	0.972222
2-Hydroxycampholonic acid	0.0001008	2.1844	0.958333
Decadienedioic acid	2.48e-05	1.9527	0.951389
(2R,3R,4E)-2,3-Dihydroxy-5-(methylsulfanyl)pent-4-enoylcarnitine	7.52e-09	2.2853	1
P-Anisaldehyde	0.0004507	1.7918	0.833333
Elarofiban	0.0001126	2.1658	0.9375
Nonate	0.001449	1.842	0.871528
3-(Cyclohexylamino)-2-hydroxy-1-propanesulfonic acid	2.02e-13	2.4394	1
Aprobarbital	0.0006861	1.828	0.881944
3,3-Dimethylglutaric acid	0.001521	1.7717	0.892361
N-(2-ethyl-[1,2,4]triazolo[1,5-a]pyridin-8-yl)propanamide	0.0008112	2.1344	0.861111
Fluocortin butyl	0.003556	1.9372	0.857639
Trans-zeatin riboside	9.72e-15	2.9436	1
N-Desmethyl-p-O-sulfate rosiglitazone	2.76e-11	2.4032	1
Fluphenazine decanoate	0.01381	1.6496	0.854167
3-Phenylprop-2-enal	0.006658	1.5065	0.847222
2beta,9xi-Dihydroxy-8-oxo-1(10),4,11(13)-germacratrien-12,6alpha-olide	1.21e-05	2.2852	0.979167
3-Methylglutaric acid	0.0002742	2.0683	0.986111
N(omega)-Hydroxyarginine	0.006085	1.7961	0.826389
4-Amino-7-chloroquinoline	6.59e-08	2.3423	0.9375
N-(3-methyl-[1,2,4]triazolo[4,3-a]pyridin-8-yl)cyclopentanecarboxamide	1.36e-05	2.242	0.986111
N-Acetyl gemifloxacin	2.21e-09	2.4144	1
(6Z,8E)-3-Hydroxydeca-6,8-dienoylcarnitine	0.005222	1.8851	0.875
Solasodine 3-O-beta-D-glucopyranoside	5.19e-06	2.6646	0.916667
1-Octen-3-yl glucoside	0.0004501	2.113	0.840278
Daumone	0.001332	1.9652	0.868056
Ptaquiloside	0.0005832	2.035	0.930556
Butyl (S)-3-hydroxybutyrate glucoside	0.0005779	1.9159	0.895833
CL(i-12:0/i-21:0/i-16:0/18:2(9Z,11Z))	6.3e-10	3.0327	1
2-Hydroxypyridine	0.002128	1.6501	0.979167
Camphorsulfonic acid	2.9e-09	2.5004	1
Vitamin D2 3-glucuronide	0.0003897	2.4219	0.871528
Cletoquine	9.93e-12	3.1491	1
R-limonene	0.01911	1.6001	0.736111
1-Oxononan-4-yl (2R)-2-acetamido-3-sulfanylpropanoate	1.62e-16	3.074	1
TRIAZIQUONE	0.0335	1.4442	0.770833
(9Z,11E,13S,15Z)-13-Hydroxyoctadeca-9,11,15-trienoic acid	0.0009183	1.888	0.916667
5-Hydroperoxypent-1-enylbenzene	5.19e-07	2.3313	1
N-[(1R)-2,3-Dihydro-1H-inden-1-yl]-adenosine	3.11e-05	2.2581	0.923611
(E)-2-Undecenedioic Acid	3.25e-07	2.6735	0.979167
Prenyl glucoside	0.0009729	2.2365	0.888889
MG(6 keto-PGF1alpha/0:0/0:0)	5.19e-08	2.7158	1
5,6,7,8-tetrahydro-2-Naphthoic Acid	0.0007383	1.9911	0.888889
Phorbol 12-myristate 13-acetate	4.15e-05	2.8121	0.923611
Dimethisterone	0.0005288	2.4789	0.847222
Dehydro-Piliformic-Acid	4.63e-07	2.9684	0.972222
4-Hydroxycinnamoylagmatine	0.001404	2.3399	0.916667
Loliolide	2.13e-08	3.169	0.979167
N-(2-cyclopropyl-[1,2,4]triazolo[1,5-a]pyridin-8-yl)-4-methoxybenzamide	9.75e-05	2.3173	0.930556
VALSARTAN	1.01e-05	2.9188	0.979167
Prostratin	0.003239	2.168	0.708333
5alpha-Pregnan-20alpha-ol-3-one	1.57e-05	3.0156	0.923611
